# Supplementary material for: The HDAC3 enzymatic activity regulates skeletal muscle fuel metabolism
Source: J Mol Cell Biol. 2018 Nov 14;11(2):133–43. doi: 10.1093/jmcb/mjy066 (PMC6392100; doi:10.1093/jmcb/mjy066)
Supplement: Supplementary Data [file mjy066_supplementary_material.zip]

Archive with 1 entries (1 files):
- mjy066_Supplementary_material.pdf
